# Supplementary material for: Taxonomic revision of the Long-tailed Mole (Talpidae: Scaptonyx) with description of a new species from the Gaoligong Mountains
Source: J Mammal. 2025 Mar 15;106(3):782–97. doi: 10.1093/jmammal/gyae142 (PMC12159532; doi:10.1093/jmammal/gyae142)
Supplement: gyae142_suppl_Supplementary_Datas_SD1 [file gyae142_suppl_supplementary_datas_sd1.zip › gyae142_suppl_Supplementary_Datas_SD1.xlsx]

## Sheet: Sheet1
Species	Serial No.	Collection No.	BW	HB	TL	HF	GLS	PIL	PPL	CB	IOB	ZB	CH	UTL	P4M3	M2M2	BFM	LTR	LLM	ML	HCP
Scaptonyx fusicauda	181729	王朗18年801	16	73	47	14.5	25.01	11.11	14.03	11.28	5.9	8.26	7.84	10.72	5.91	6.38	3.06	8.7	4.97	15.63	6.04
Scaptonyx fusicauda	181578	王朗18年650	15	77	45	14.5		11.09						10.78	5.86	6.32		8.67	4.96	15.42	5.92
Scaptonyx fusicauda		王朗-06-06-D2-01						10.89			5.61			10.59	6.01			8.62	4.98	15.4	5.99
Scaptonyx fusicauda	181579	王朗18年651	16	76	45	15	24.82	11.22	13.78	11.36	5.78	8.36	7.66	10.83	5.89	6.35		8.82	5.01	15.96	5.96
Scaptonyx fusicauda	06383	王朗-06-06-D2-02	15	78	50	15
Scaptonyx fusicauda	042772	PS2306150	14.2	85	46	16	25.17	11.24	13.9	11.26	5.77	8.23	7.59	11.13	5.95	6.48	2.98	8.39	5.01	15.84	6.08
Scaptonyx fusicauda	042773	PS2306173	12.3	85	49	15	24.89	11.26	13.7	11.73	5.71	8.22	7.57	10.7	5.98	6.24	2.98	8.64	4.79	15.83	6.05
Scaptonyx wangi sp.nov	042770	GS2209091	14.5	80	52	13	24.73	10.97	13.61	11.05	5.98	8.2	7.53	10.46	5.39	6.27	3.2	8.68	4.47	15.45	5.35
Scaptonyx wangi sp.nov	042771	GS2209554*	16.5	83	46	17	24.53	10.89	13.59	10.54	5.8	8.08	7.37	10.88	5.76	5.85	2.75	8.21	4.71	15.03	5.42
Scaptonyx wangi sp.nov	042769	GW180430	17.1	79	46	14	24.34	11.06	13.31	10.87	6.09	8.35	6.87	10.56	5.76	6	2.77	8.45	4.68	15.28	5.38
Scaptonyx wangi sp.nov	042767	PM180107	11.9	79	49	13.5	23.23	10.44	12.8	10.33	5.9	8.05	6.96	10.08	5.31	5.83	2.92	8.19	4.24	14.99	5.64
Scaptonyx wangi sp.nov	042768	PM180263	10.3	79	41	14	23.46	10.45	12.69	9.86	5.76	7.72	6.57	10.23	5.4	5.82	2.85	8.45	4.48	15.04	5.2
Scaptonyx wangi sp.nov	042766	YP180002	13.4	83	50	15	24.8	11.13	13.66	10.38	6.12	8.1	7.01	10.7	5.77	6.35	2.85	8.54	4.84	15.58	5.34
Scaptonyx wangi sp.nov	042765	DD180128	14.9	83	50	15	24.79	10.79	13.89	11.09	6.21	8.46	6.74	10.49	5.58	6.11	2.82	8.44	4.25	15.05	5.39
Scaptonyx affinis	042774	BM170071	12.4	88	36	14	24.03	10.69	13.22	10.76	5.76	8.1	7.06	10.06	6.11	6.34	2.82	8.01	4.9	15.28	6.11
Scaptonyx affinis	042775	BM170104	10.3	84	34	14	23.65	10.46	13.09	10.36	5.54	7.98	7.06	10.01	5.88	6.29	2.91	8.25	4.87	15.01	5.76
Scaptonyx affinis	042776	BM170168	11.3	80	35	14	23.7	10.63	13.18	10.23	5.72	8.19	7.05	10.06	5.96	6.22	2.95	8.16	4.95	15.15	5.76
Scaptonyx affinis		BL2307034	12.5	75	33	13	23.74	10.55	13.12	10.71	5.56	8.38	7.33	10.4	5.7	6.45	2.83	8.38	4.78	15.13	5.67
Scaptonyx affinis		BL2307033	14.1	72	34	14	24.1	10.84	13.26	10.96	5.91	8.49	7.09	10.2	5.86	6.47	2.76	8.34	4.7	15.3	6.06
Scaptonyx affinis		BL2307032	11.2	81	31	15	24.16	10.81	13.3	10.69	5.91	8.34	7.1	10.39	5.93	6.22	2.95	8.17	5.03	15.27	5.69
Scaptonyx affinis		BL2307163	11	72	39	12	23.28	10.24	13.02	10.72	5.59	8.2	7.12	9.86	5.64	6.36	2.92	7.73	4.77	14.66	5.75
Scaptonyx affinis		BL2307052	15.1	79	32	14	23.97	10.56	13.35	10.63	5.82	8.35	7.19	10.22	5.85	6.4	2.89	7.94	4.96	14.99	5.77
Scaptonyx affinis		BL2307099	11.3	77	32	14	23.59	10.47	13.3	10.88	5.91	8.65	7.58	9.95	5.63	6.29	2.94	7.8	4.67	15.13	5.89
Notes: *holotype; BW: Body weight; HB: head and body length; TL: Tail length; HF: Hind foot length; GLS: Great length of Skull; PIL: Palatal length; PPL: Post-palatal length; CB: Cranial breadth; IOB: Interorbital breadth; ZB: Zygomatic breadth; CH: Cranial height; UTL: Upper toothrow length; P4-M3: Distance from the upper fourth premolar to the upper third molar; M2-M2: Maximum width across the …
