# Supplementary material for: Taxonomic revision of the Long-tailed Mole (Talpidae: Scaptonyx) with description of a new species from the Gaoligong Mountains
Source: J Mammal. 2025 Mar 15;106(3):782–97. doi: 10.1093/jmammal/gyae142 (PMC12159532; doi:10.1093/jmammal/gyae142)
Supplement: gyae142_suppl_Supplementary_Datas_SD3 [file gyae142_suppl_supplementary_datas_sd3.zip › gyae142_suppl_Supplementary_Datas_SD3.xlsx]

## Sheet: Sheet1
Species	Voucher number	CYTB	BRCA1	ATP7	ADORA3	APP	BDNF	RAG1
Scaptonyx fusicauda	KIZ042772	PP354078	PP458500	PP458486	PP458521	PP458514	PP458493	PP458507
Scaptonyx fusicauda	KIZ042773	PP354079	PP458501	PP458487	PP458522	PP458515	PP458494	PP458508
Scaptonyx affinis	BL2307033	PP354080	PP458502	PP458488	PP458523	PP458516	PP458495	PP458509
Scaptonyx affinis	BL2307052	PP354081	PP458503	PP458489	PP458524	PP458517	PP458496	PP458510
Scaptonyx affinis	BL2307099	PP354082	PP458504	PP458490	PP458525	PP458518	PP458497	PP458511
Scaptonyx wangi sp. nov	KIZ042770	PP354083	PP458505	PP458491	PP458526	PP458519	PP458498	PP458512
Scaptonyx wangi sp. nov	KIZ042771	PP354084	PP458506	PP458492	PP458527	PP458520	PP458499	PP458513
