# Supplementary material for: Taxonomic revision of the Long-tailed Mole (Talpidae: Scaptonyx) with description of a new species from the Gaoligong Mountains
Source: J Mammal. 2025 Mar 15;106(3):782–97. doi: 10.1093/jmammal/gyae142 (PMC12159532; doi:10.1093/jmammal/gyae142)
Supplement: gyae142_suppl_Supplementary_Datas_SD4 [file gyae142_suppl_supplementary_datas_sd4.zip › gyae142_suppl_Supplementary_Datas_SD4.xlsx]

## Sheet: Sheet1
Species	Voucher number	CYTB	BRCA1	ATP7	ADORA3	APP	BDNF	RAG1
Dymecodon pilirostris	HEG86-97	AB076830.1	KX754519.1	KX754800.1	KX754614.1	KX754763.1	KX754645.1	KX754555.1
Neurotrichus gibbsii	UWBM80834	KX754468.1	KX754526.1	KX754802.1	KX754616.1	KX754768.1	KX754647.1	KX754557.1
Neurotrichus gibbsii	UWBM80610	KX754469.1	KX754527.1	KX754803.1	KX754617.1	KX754769.1	KX754648.1	KX754558.1
Neurotrichus gibbsii	KC-SM3	AB076827.1	KX754528.1	KX754804.1	KX754618.1	KX754770.1	KX754649.1	KX754559.1
Urotrichus talpoides	HEG85-97	AB076833.1	KX754552.1	KX754826.1	KX754640.1	KX754795.1	KX754671.1	AB106245.1
Condylura cristata	DJH5461	KX754467.1	KX754516.1	KX754797.1	KX754611.1	KX754760.1	KX754642.1	KX754553.1
