# Supplementary material for: Taxonomic revision of the Long-tailed Mole (Talpidae: Scaptonyx) with description of a new species from the Gaoligong Mountains
Source: J Mammal. 2025 Mar 15;106(3):782–97. doi: 10.1093/jmammal/gyae142 (PMC12159532; doi:10.1093/jmammal/gyae142)
Supplement: gyae142_suppl_Supplementary_Datas_SD5 [file gyae142_suppl_supplementary_datas_sd5.zip › gyae142_suppl_Supplementary_Datas_SD5.xlsx]

## Sheet: Sheet1
Accession number	Longitude (E)	Latitude (N)	Field no.	Isolate no.	Locality
MN130647.1	101.027	24.538	AL05017	SF_AL1	China: Yunnan, Jingdong, Mt. Ailao
MN130650.1	101.027	24.538	AL05085	SF_AL2	China: Yunnan, Jingdong, Mt. Ailao
MN130648.1	101.027	24.538	AL05116	SF_AL3	China: Yunnan, Jingdong, Mt. Ailao
MN130649.1	101.027	24.538	AL05153	SF_AL4	China: Yunnan, Jingdong, Mt. Ailao
MN130646.1	101.027	24.538	AL05280	SF_AL5	China: Yunnan, Jingdong, Mt. Ailao
MN130644.1	100.753	25.875	BC1110066	SF_BC1	China: Yunnan, Binchuan, Mt. Wuding
MN130678.1	102.696	30.687	905142	SF_BX1	China: Sichuan, Baoxing, Qiaoqi
MN130676.1	102.696	30.687	905150	SF_BX2	China: Sichuan, Baoxing, Qiaoqi
MN130679.1	102.696	30.687	905151	SF_BX3	China: Sichuan, Baoxing, Qiaoqi
MN130680.1	102.696	30.687	905171	SF_BX4	China: Sichuan, Baoxing, Qiaoqi
MN130675.1	102.696	30.687	905176	SF_BX5	China: Sichuan, Baoxing, Qiaoqi
MN130677.1	102.696	30.687	905229	SF_BX6	China: Sichuan, Baoxing, Qiaoqi
MN130674.1	102.696	30.687	905236	SF_BX7	China: Sichuan, Baoxing, Qiaoqi
MN130627.1	99.077	25.751	904361	SF_CJ1	China: Yunnan, Yunlong, Caojian
MN130626.1	99.077	25.751	904390	SF_CJ2	China: Yunnan, Yunlong, Caojian
MN130614.1	100.11	25.698	DL0165	SF_DL1	China: Yunnan, Dali, Mt. Cangshan
MN130615.1	100.11	25.698	DL1110343	SF_DL2	China: Yunnan, Dali, Mt. Cangshan
MN130629.1	98.996	26.566	FG1110465	SF_FG1	China: Yunnan, Fugong, Mt. Biluo
MN130630.1	98.996	26.566	FG1110542	SF_FG2	China: Yunnan, Fugong, Mt. Biluo
MN130628.1	98.996	26.566	FG1110640	SF_FG3	China: Yunnan, Fugong, Mt. Biluo
MN130599.1	100.165	27.325	804037	SF_HB1	China: Yunnan, Zhongdian, Mt. Haba
MN130657.1	100.71	24.392	98031	SF_HCL1	China: Yunnan, Jingdong, Mt. Wuliang
MN130654.1	100.71	24.392	98198	SF_HCL10	China: Yunnan, Jingdong, Mt. Wuliang
MN130666.1	100.71	24.392	98208	SF_HCL11	China: Yunnan, Jingdong, Mt. Wuliang
MN130664.1	100.71	24.392	98309	SF_HCL12	China: Yunnan, Jingdong, Mt. Wuliang
MN130659.1	100.71	24.392	98333	SF_HCL13	China: Yunnan, Jingdong, Mt. Wuliang
MN130651.1	100.71	24.392	98353	SF_HCL14	China: Yunnan, Jingdong, Mt. Wuliang
MN130663.1	100.71	24.392	98093	SF_HCL3	China: Yunnan, Jingdong, Mt. Wuliang
MN130662.1	100.71	24.392	98117	SF_HCL4	China: Yunnan, Jingdong, Mt. Wuliang
MN130656.1	100.71	24.392	98118	SF_HCL5	China: Yunnan, Jingdong, Mt. Wuliang
MN130661.1	100.71	24.392	98139	SF_HCL6	China: Yunnan, Jingdong, Mt. Wuliang
MN130665.1	100.71	24.392	98158	SF_HCL7	China: Yunnan, Jingdong, Mt. Wuliang
MN130655.1	100.71	24.392	98169	SF_HCL9	China: Yunnan, Jingdong, Mt. Wuliang
MN130681.1	98.219	25.534	H2209	SF_HQ1	China: Yunnan, Tengchong, Houqiao
MN130576.1	107.189	29.001	Y204042	SF_JF1	China: Chongqing, Nanchuan, Mt. Jinfo
MN130575.1	107.189	29.001	Y204053	SF_JF2	China: Chongqing, Nanchuan, Mt. Jinfo
MN130641.1	102.99	26.263	810002	SF_JZ1	China: Yunnan, Luquan, Mt. Jiaozi
MN130635.1	102.99	26.263	20100000000	SF_JZ10	China: Yunnan, Luquan, Mt. Jiaozi
MN130640.1	102.99	26.263	810135	SF_JZ2	China: Yunnan, Luquan, Mt. Jiaozi
MN130639.1	102.99	26.263	810202	SF_JZ3	China: Yunnan, Luquan, Mt. Jiaozi
MN130642.1	102.99	26.263	810218	SF_JZ4	China: Yunnan, Luquan, Mt. Jiaozi
MN130638.1	102.99	26.263	810244	SF_JZ5	China: Yunnan, Luquan, Mt. Jiaozi
MN130643.1	102.99	26.263	811049	SF_JZ6	China: Yunnan, Luquan, Mt. Jiaozi
MN130637.1	102.99	26.263	811095	SF_JZ7	China: Yunnan, Luquan, Mt. Jiaozi
MN130636.1	102.99	26.263	811096	SF_JZ8	China: Yunnan, Luquan, Mt. Jiaozi
MN130645.1	102.99	26.263	61204015	SF_JZ9	China: Yunnan, Luquan, Mt. Jiaozi
MN130589.1	99.604	26.877	SIK0606	SF_LJ1	China: Yunnan, Lijiang, Mt. Laojun
MN130591.1	99.604	26.877	SIK0610	SF_LJ2	China: Yunnan, Lijiang, Mt. Laojun
MN130588.1	99.604	26.877	SIK0612	SF_LJ3	China: Yunnan, Lijiang, Mt. Laojun
MN130590.1	99.604	26.877	SIK0613	SF_LJ4	China: Yunnan, Lijiang, Mt. Laojun
MN130585.1	99.604	26.877	SIK0614	SF_LJ5	China: Yunnan, Lijiang, Mt. Laojun
MN130586.1	99.604	26.877	2001010	SF_LJ6	China: Yunnan, Lijiang, Mt. Laojun
MN130596.1	99.604	26.877	2001011	SF_LJ7	China: Yunnan, Lijiang, Mt. Laojun
MN130587.1	99.604	26.877	2001012	SF_LJ8	China: Yunnan, Lijiang, Mt. Laojun
MN130618.1	99.346	26.447	904126	SF_LP1	China: Yunnan, Lanping, Xinshengqiao
MN130617.1	99.346	26.447	904135	SF_LP2	China: Yunnan, Lanping, Xinshengqiao
MN130616.1	100.001	24.842	503075	SF_LS1	China: Yunnan, Fengqing, Lushi
MN130653.1	100.644	24.427	97241	SF_MDH1	China: Yunnan, Jingdong, Mt. Wuliang
MN130652.1	100.644	24.427	97269	SF_MDH2	China: Yunnan, Jingdong, Mt. Wuliang
MN130660.1	100.644	24.427	97657	SF_MDH3	China: Yunnan, Jingdong, Mt. Wuliang
MN130658.1	100.644	24.427	97658	SF_MDH4	China: Yunnan, Jingdong, Mt. Wuliang
MN130667.1	102.867	28.533	MGDW4006	SF_MG1	China: Sichuan, Meigu, Dawan
MN130623.1	98.767	28.405	705033	SF_ML1	China: Yunnan, Deqin, Mt. Meili
MN130624.1	98.767	28.405	705059	SF_ML2	China: Yunnan, Deqin, Mt. Meili
MN130622.1	98.767	28.405	705060	SF_ML3	China: Yunnan, Deqin, Mt. Meili
MN130621.1	98.767	28.405	705083	SF_ML4	China: Yunnan, Deqin, Mt. Meili
MN130620.1	98.767	28.405	705104	SF_ML5	China: Yunnan, Deqin, Mt. Meili
MN130619.1	98.767	28.405	705105	SF_ML6	China: Yunnan, Deqin, Mt. Meili
MN130583.1	98.767	28.405	509108	SF_NS1	China: Shaanxi, Ningshan, Mt. Qinling
MN130582.1	98.767	28.405	509109	SF_NS2	China: Shaanxi, Ningshan, Mt. Qinling
MN130581.1	98.767	28.405	509174	SF_NS3	China: Shaanxi, Ningshan, Mt. Qinling
MN130682.1	98.767	28.405	GLGS5544	SF_SBL2	China: Yunnan, Fugong, Shibali
MN130671.1	101.867	29.516	905364	SF_SM1	China: Sichuan, Shimian, Liziping
MN130673.1	101.867	29.516	905402	SF_SM2	China: Sichuan, Shimian, Liziping
MN130672.1	101.867	29.516	905420	SF_SM3	China: Sichuan, Shimian, Liziping
MN130670.1	101.867	29.516	905430	SF_SM4	China: Sichuan, Shimian, Liziping
MN130669.1	101.867	29.516	905461	SF_SM5	China: Sichuan, Shimian, Liziping
MN130580.1	110.355	31.4353	C204097	SF_SN1	China: Hubei, Shennongjia, Mt. Bashan
MN130579.1	110.355	31.4353	C204098	SF_SN2	China: Hubei, Shennongjia, Mt. Bashan
MN130578.1	110.355	31.4353	C204099	SF_SN3	China: Hubei, Shennongjia, Mt. Bashan
MN130577.1	110.355	31.4353	C204131	SF_SN4	China: Hubei, Shennongjia, Mt. Bashan
MN130597.1	99.357	27.65	904183	SF_TC1	China: Yunnan, Weixi, Tacheng
MN130598.1	99.357	27.65	904185	SF_TC2	China: Yunnan, Weixi, Tacheng
MN130594.1	99.357	27.65	904187	SF_TC3	China: Yunnan, Weixi, Tacheng
MN130593.1	99.357	27.65	904191	SF_TC4	China: Yunnan, Weixi, Tacheng
MN130595.1	99.357	27.65	904313	SF_TC5	China: Yunnan, Weixi, Tacheng
MN130625.1	99.158	25.42	H2023	SF_WY1	China: Yunnan, Baoshan, Wayao
MN130584.1	108.769	33.757	509087	SF_XY1	China: Shaanxi, Ningshan, Mt. Qinling
MN130633.1	99.625	24.133	212112	SF_YD1	China: Yunnan, Yongde, Mt. Daxueshan
MN130632.1	99.625	24.133	212286	SF_YD2	China: Yunnan, Yongde, Mt. Daxueshan
MN130634.1	99.625	24.133	212414	SF_YD3	China: Yunnan, Yongde, Mt. Daxueshan
MN130631.1	99.625	24.133	212492	SF_YD4	China: Yunnan, Yongde, Mt. Daxueshan
MN130683.1	98.711	25.977	GLGS1965	SF_YJP1	China: Yunnan, Lushui, Yaojiaping
MN130592.1	100.217	27.214	Number31	SF_YL1	China: Yunnan, Lijiang, Mt. Yulong
MN130611.1	100.217	27.214	804257	SF_YL10	China: Yunnan, Lijiang, Mt. Yulong
MN130606.1	100.217	27.214	804357	SF_YL11	China: Yunnan, Lijiang, Mt. Yulong
MN130605.1	100.217	27.214	804418	SF_YL12	China: Yunnan, Lijiang, Mt. Yulong
MN130600.1	100.217	27.214	804496	SF_YL13	China: Yunnan, Lijiang, Mt. Yulong
MN130604.1	100.217	27.214	709774	SF_YL14	China: Yunnan, Lijiang, Mt. Yulong
MN130607.1	100.217	27.214	804160	SF_YL15	China: Yunnan, Lijiang, Mt. Yulong
MN130610.1	100.217	27.214	709352	SF_YL2	China: Yunnan, Lijiang, Mt. Yulong
MN130603.1	100.217	27.214	709823	SF_YL3	China: Yunnan, Lijiang, Mt. Yulong
MN130602.1	100.217	27.214	709864	SF_YL4	China: Yunnan, Lijiang, Mt. Yulong
MN130609.1	100.217	27.214	709992	SF_YL5	China: Yunnan, Lijiang, Mt. Yulong
MN130608.1	100.217	27.214	804135	SF_YL6	China: Yunnan, Lijiang, Mt. Yulong
MN130613.1	100.217	27.214	804238	SF_YL7	China: Yunnan, Lijiang, Mt. Yulong
MN130601.1	100.217	27.214	804239	SF_YL8	China: Yunnan, Lijiang, Mt. Yulong
MN130612.1	100.217	27.214	804243	SF_YL9	China: Yunnan, Lijiang, Mt. Yulong
MN130668.1	102.858	28.6	906063	SF_YX1	China: Sichuan, Yuexi, Laji
