# Supplementary material for: Taxonomic revision of the Long-tailed Mole (Talpidae: Scaptonyx) with description of a new species from the Gaoligong Mountains
Source: J Mammal. 2025 Mar 15;106(3):782–97. doi: 10.1093/jmammal/gyae142 (PMC12159532; doi:10.1093/jmammal/gyae142)
Supplement: gyae142_suppl_Supplementary_Datas_SD6 [file gyae142_suppl_supplementary_datas_sd6.zip › gyae142_suppl_Supplementary_Datas_SD6.xlsx]

## Sheet: Sheet1
Variable	Group 1	Group 2	Group 1 mean	Group 2 mean	Difference	p
BW	S. affinis	S. fusicauda	12.1	14.8	-2.6	0.043*
	S. affinis	S. wangi sp. nov	12.1	14.1	-2	0.148
	S. fusicauda	S. wangi sp. nov	14.8	14.1	0.7	1
HB	S. affinis	S. fusicauda	79	79	0	1
	S. affinis	S. wangi sp. nov	79	81	-2	1
	S. fusicauda	S. wangi sp. nov	79	81	-2	1
TL	S. affinis	S. fusicauda	34	47	-13	0.000**
	S. affinis	S. wangi sp. nov	34	48	-14	0.000**
	S. fusicauda	S. wangi sp. nov	47	48	-1	1
HF	S. affinis	S. fusicauda	14	15	-1	0.078
	S. affinis	S. wangi sp. nov	14	15	-1	0.457
	S. fusicauda	S. wangi sp. nov	15	15	1	1
GLS	S. affinis	S. fusicauda	23.8	24.97	-1.17	0.001**
	S. affinis	S. wangi sp. nov	23.8	24.27	-0.47	0.152
	S. fusicauda	S. wangi sp. nov	24.97	24.27	0.7	0.062
PIL	S. affinis	S. fusicauda	10.58	11.14	-0.55	0.000**
	S. affinis	S. wangi sp. nov	10.58	10.82	-0.24	0.116
	S. fusicauda	S. wangi sp. nov	11.14	10.82	0.32	0.042*
PPL	S. affinis	S. fusicauda	13.2	13.85	-0.65	0.005**
	S. affinis	S. wangi sp. nov	13.2	13.36	-0.16	0.859
	S. fusicauda	S. wangi sp. nov	13.85	13.36	0.49	0.045*
CB	S. affinis	S. fusicauda	10.66	11.41	-0.75	0.004**
	S. affinis	S. wangi sp. nov	10.66	10.59	0.07	1
	S. fusicauda	S. wangi sp. nov	11.41	10.59	0.82	0.002**
IOB	S. affinis	S. fusicauda	5.75	5.75	-0.01	1
	S. affinis	S. wangi sp. nov	5.75	5.98	-0.23	0.019*
	S. fusicauda	S. wangi sp. nov	5.75	5.98	-0.23	0.057
ZB	S. affinis	S. fusicauda	8.3	8.27	0.03	1
	S. affinis	S. wangi sp. nov	8.3	8.14	0.16	0.393
	S. fusicauda	S. wangi sp. nov	8.27	8.14	0.13	0.945
CH	S. affinis	S. fusicauda	7.18	7.67	-0.49	0.010*
	S. affinis	S. wangi sp. nov	7.18	7.01	0.17	0.546
	S. fusicauda	S. wangi sp. nov	7.67	7.01	0.66	0.001**
UTL	S. affinis	S. fusicauda	10.13	10.79	-0.66	0.000**
	S. affinis	S. wangi sp. nov	10.13	10.49	-0.36	0.012*
	S. fusicauda	S. wangi sp. nov	10.79	10.49	0.31	0.06
P4M3	S. affinis	S. fusicauda	5.84	5.93	-0.09	0.805
	S. affinis	S. wangi sp. nov	5.84	5.57	0.27	0.007**
	S. fusicauda	S. wangi sp. nov	5.93	5.57	0.37	0.001**
M2M2	S. affinis	S. fusicauda	6.34	6.35	-0.02	1
	S. affinis	S. wangi sp. nov	6.34	6.03	0.31	0.002**
	S. fusicauda	S. wangi sp. nov	6.35	6.03	0.32	0.004**
BFM	S. affinis	S. fusicauda	2.89	3.01	-0.12	0.315
	S. affinis	S. wangi sp. nov	2.89	2.88	0.01	1
	S. fusicauda	S. wangi sp. nov	3.01	2.88	0.13	0.305
LTR	S. affinis	S. fusicauda	8.09	8.64	-0.55	0.000**
	S. affinis	S. wangi sp. nov	8.09	8.42	-0.34	0.008**
	S. fusicauda	S. wangi sp. nov	8.64	8.42	0.22	0.172
LLM	S. affinis	S. fusicauda	4.85	4.95	-0.11	0.665
	S. affinis	S. wangi sp. nov	4.85	4.52	0.32	0.002**
	S. fusicauda	S. wangi sp. nov	4.95	4.52	0.43	0.000**
ML	S. affinis	S. fusicauda	15.1	15.68	-0.58	0.000**
	S. affinis	S. wangi sp. nov	15.1	15.2	-0.1	1
	S. fusicauda	S. wangi sp. nov	15.68	15.2	0.48	0.003**
HCP	S. affinis	S. fusicauda	5.83	6.01	-0.18	0.054
	S. affinis	S. wangi sp. nov	5.83	5.39	0.44	0.000**
	S. fusicauda	S. wangi sp. nov	6.01	5.39	0.62	0.000**
* p<0.05 ** p<0.01; BW: Body weight; HB: head and body length; TL: Tail length; HF: Hind foot length; GLS: Great length of Skull; PIL: Palatal length; PPL: Post-palatal length; CB: Cranial breadth; IOB: Interorbital breadth; ZB: Zygomatic breadth; CH: Cranial height; UTL: Upper toothrow length; P4M3: Distance from the upper fourth premolar to the upper third molar; M2M2: Maximum width across the …
