# Supplementary material for: Taxonomic revision of the Long-tailed Mole (Talpidae: Scaptonyx) with description of a new species from the Gaoligong Mountains
Source: J Mammal. 2025 Mar 15;106(3):782–97. doi: 10.1093/jmammal/gyae142 (PMC12159532; doi:10.1093/jmammal/gyae142)
Supplement: gyae142_suppl_Supplementary_Datas_SD7 [file gyae142_suppl_supplementary_datas_sd7.zip › gyae142_suppl_Supplementary_Datas_SD7.xlsx]

## Sheet: Sheet1
Genome	Subset*	Best model	Subset Partitions	Subset Sites in the alignment
Mitochondrial	m1	SYM+I	CYTB_1st codon	1-1140\3
Mitochondrial	m2	HKY+I	CYTB_2nd codon	2-1140\3
Mitochondrial	m3	TIM+G	CYTB_3rd codon	3-1140\3
Concatenated nuclear	n1	TVM+I	ADORA3	1-339
Concatenated nuclear	n2	K81UF	APP	340-867
Concatenated nuclear	n3	K81UF+G	ATP7A	868-1578
Concatenated nuclear	n4	GTR+I	BDNF	1579-2097
Concatenated nuclear	n5	GTR+I	BRCA1	2098-2916
Concatenated nuclear	n6	GTR+I	RAG1	2917-3924
Concatenated mitochondrial and nuclear	c1	TVM+I	ADORA3	1-339
Concatenated mitochondrial and nuclear	c2	K81UF+I	APP	340-867
Concatenated mitochondrial and nuclear	c3	K81UF+G	ATP7A	868-1578
Concatenated mitochondrial and nuclear	c4	GTR+I	BDNF	1579-2097
Concatenated mitochondrial and nuclear	c5	GTR+I	BRCA1	2098-2916
Concatenated mitochondrial and nuclear	c6	GTR+I+G	CYTB	2917-4056
Concatenated mitochondrial and nuclear	c7	GTR+I	RAG1	4057-5064
